# Supplementary material for: Risk Factors for Influenza-Induced Exacerbations and Mortality in Non-Cystic Fibrosis Bronchiectasis
Source: Viruses. 2023 Feb 14;15(2):537. doi: 10.3390/v15020537 (PMC9961441; doi:10.3390/v15020537)
Supplement: Supplementary file 1 [file viruses-15-00537-s001.zip]

Archive with 1 entries (1 files):
- viruses-2200531-supplementary.pdf
